# Supplementary material for: Excess degassing drives long-term volcanic unrest at Nevado del Ruiz
Source: Sci Rep. 2024 Jan 12;14:1230. doi: 10.1038/s41598-024-51380-5 (PMC10786892; doi:10.1038/s41598-024-51380-5)
Supplement: Supplementary file 1 — Supplementary Information. [file 41598_2024_51380_MOESM1_ESM.xlsx]

## Sheet: Lages et al.
Title
Excess degassing drives long-term volcanic unrest at Nevado del Ruiz.
Authors
Joao Lages1, Zoraida Chacón2, Julian Ramirez2, Alessandro Aiuppa1, Santiago Arellano3, Marcello Bitetto1, Julián O. Peña2, Diego Coppola4, Marco Laiolo4, Francesco Massimetti4, Lina Castaño2, Carlos Laverde2, Giancarlo Tamburello5, Gaetano Giudice6, Cristian Lopez2
Afiliations
1 Dipartimento DiSTeM, Università degli Studi di Palermo, Palermo, Italy
2 Servicio Geológico Colombiano, Observatorio Vulcanológico y Sismológico de Manizales, Manizales, Colombia
3 Department of Space, Earth and Environment, Chalmers University of Technology, Gothenburg, Sweden
4 Dipartimento di Scienze della Terra, Università di Torino, Torino, Italy
5 Istituto Nazionale di Geofisica e Vulcanologia, Sezione di Bologna, Italy
6 Istituto Nazionale di Geofisica e Vulcanologia, Osservatorio Etneo, Catania, Italy
Correspondence:
Joao Lages; joaopedro.nogueiralages@unipa.it

## Sheet: Table captions
Supplementary Table 1
Data reported in this study for the 2018-2021 period. Note that SO2 fluxes are given in t/d and represent daily averages. Wind direction is given in degrees (-180 - 180).
Supplementary Table 2
Volcanic Radiative Power (VRP; MIROVA) from September 2012 to April 2018. This data is show on the inset of figure 4B. Note that this period precedes the data reported in this study.
Supplementary Table 3
Multi-GAS derived volcanic gas plume ratios from Nevado del Ruiz. All ratios are molar. Date is given in dd/mm/yyyy. Reported molar ratios correspond to the slope of a best-fit regression line of the concentrations (in ppm) of both species in the selected temporal window (Ratiocalc50 software).
Supplementary Table 4
Input parameters of volatile saturation model34 runs shown in fig. 5 and fig. 6. Initial melt composition is reported in Stix et al. (ref30), with excepetion of CO2, for which we considered a range of 3000-1200 ppm as characteristic of CO2 in primary (initial, mantle-derived) arc magmas (Wallace, 200535 and Plank & Manning, 201934). Note that for each run we also hypothisize initial H2O contents …

## Sheet: Supplementary Table 1
Supplementary Table 1
Data reported in this study for the 2018-2021 period.
Date dd/mm/yyyy	SO2 Max (MultiGAS, in ppm)	CO2/SO2 (±1σ)	SO2 flux Daily averages (NOVAC, in t/d)	Daily ash emission (Yes=1)	Wind direction	Volcanic Radiative Power (VRP, in W x106)	Volcanic Radiative Energy (VRE, in J x1013)
2018-07-02			3678.44		105.383
2018-07-03			3090.04		97.7757
2018-07-04			2104.86		91.9737	1.18146	4.09422
2018-07-05			1532.04		106.254
2018-07-06			1391.89		109.74
2018-07-07			1712.09		110.114
2018-07-08	9.276	4.27 ± 1.42	2924.07		105.755
2018-07-09	9.314	3.31 ± 0.43	1933.05		102.22
2018-07-10			1082.61		129.052
2018-07-11	7.08	5.71 ± 0.68	1302.03		124.012	3.91289	4.24835
2018-07-12			1740.25		133.328
2018-07-13	6.319	7.08 ± 1.87	1870.8		112.648
2018-07-14	8.793	4.69 ± 0.82	1601.93		127.927
2018-07-15	5.158	6.18 ± 2.48	1852.77		117.273
2018-07-16			1874.46		105.829
2018-07-17	6.871	4.19 ± 1.25	2457.66		104.152
2018-07-18	7.899	4.38 ± 1.95	1906.59		107.719
2018-07-19	7.988	4.09 ± 0.49	1996.33		117.959
2018-07-20	7.252	4.31 ± 0.96	2210.45		112.141
2018-07-21	7.943	4.13 ± 0.58	2793.89		107.965
2018-07-22	10.976	3.52 ± 0.24	2603.5		116.763
2018-07-23	11.528	3.59 ± 2.05	2355.89		112.478
2018-07-24	5.298	4.93 ± 1.92	1727.63		102.661
2018-07-25	7.277	3.35 ± 1.27	3930.43		106.05
2018-07-26	6.103	4.28 ± 0.53	1420.53		122.858
2018-07-27			1684.96		112.76
2018-07-28	8.426	4.47 ± 1.63	2739.12		106.241
2018-07-29			1506.12		109.549
2018-07-30			3050.5		100.373
2018-07-31			1472.08		126.624
2018-08-01	5.945	4.58 ± 0.97	1624.53		115.536
2018-08-02	6.801	3.84 ± 1.26	2741.74		114.203
2018-08-03	8.698	3.63 ± 0.68	3542.06		92.2756
2018-08-04			2370.82		115.349
2018-08-05			1629.46		131.769
2018-08-06			1769.52		121.1
2018-08-07	12.372	2.83 ± 1.31	1613.7		105.664
2018-08-08	7.207	4.86 ± 0.67	1955.27		106.174
2018-08-09	6.249	4.28 ± 1.25	1857.18		115.282
2018-08-10	5.913	6.62 ± 1.95	3092.14		116.902
2018-08-11	22.174	4.83 ± 0.49	2255.18		112.951
2018-08-12	11.991	4.08 ± 0.96	1434.36		108.574
2018-08-13	6.427	5.71 ± 0.58	2286.77		103.881
2018-08-14			1986.78		104.211
2018-08-15			447.535		107.781
2018-08-16			1633.16		118.809
2018-08-17	10.335	4.04 ± 1.27	1474.65		109.502
2018-08-18	7.074	4.90 ± 0.53	1585.59		109.508
2018-08-19	6.205	4.34 ± 2.08	2257.07		124.873
2018-08-20			2377.22		117.134
2018-08-21	7.201	3.93 ± 1.47	2445.99		125.596
2018-08-22			1474.36		137.208
2018-08-23	5.977	4.46 ± 1.91	2774.27		109.726
2018-08-24			927.081		140.823
2018-08-25			2772.17		113.276
2018-08-26	7.176	3.23 ± 0.72	2023.46		114.927
2018-08-27	9.054	3.51 ± 1.06	3328.06		108.412
2018-08-28	11.706	2.99 ± 0.57	2204.49		104.332
2018-08-29	6.072	7.76 ± 2.31	2384.04		107.76
2018-08-30	7.594	6.72 ± 2.93	1934.03		116.607
2018-08-31	8.825	3.16 ± 0.42	2608.27		112.402
2018-09-01			2780.97		122.153
2018-09-02	9.752	3.64 ± 1.10	2076.86		109.072
2018-09-03			2330.11		123.731
2018-09-04			493.128	1	132.66
2018-09-05			2252.4		113.69
2018-09-06			2800.15		104.14
2018-09-07			2268.82		99.8757
2018-09-08			2080.16		103.194
2018-09-09			2010.29	1	112.221
2018-09-10			3437.16		97.8255
2018-09-11	6.871	6.66 ± 2.36	2722.14		100.008
2018-09-12			2652.97		94.9645
2018-09-13			1566.38		102.93
2018-09-14			3538.66		91.5758
2018-09-15			1085.65		80.6545
2018-09-16			488.376		126.78
2018-09-17			1570.81		127.679
2018-09-18	9.358	4.96 ± 2.10	2119.77		92.8
2018-09-19	10.5	3.45 ± 1.82	1469.42		119.427
2018-09-20	11.839	2.92 ± 0.22	1561.08		124.757
2018-09-21	6.503	5.71 ± 2.84	2297.72		112.275
2018-09-22	7.632	4.79 ± 1.37	2726.81		110.93
2018-09-23	9.003	7.45 ± 3.98	2069.15	1	109.485
2018-09-24	6.541	5.96 ± 2.25	755.706		133.676
2018-09-25			1040.33		119.866	2.81754	6.46202
2018-09-26			1020.65		125.72
2018-09-27			1138.03		104.651
2018-09-28			494.554		127.602
2018-09-29			1139.61		139.481
2018-09-30			115.517		25.5109
2018-10-01			109.227		-62.6981	3.7634	6.62845
2018-10-02			72.6538		-65.625
2018-10-03			232.2		-60.2188
2018-10-04			572.106		101.152
2018-10-05			332.346		105.896
2018-10-06			1419.76		108.247
2018-10-07			1559.46		104.556
2018-10-08			1637.07		96.9663
2018-10-09			384.687		110.536
2018-10-10			620.361		92.0095
2018-10-11			629.484		-102.143
2018-10-12			334.8		-85.0833
2018-10-13			452.278		-41.8878
2018-10-14			305.459		-30.8182
2018-10-15			805.041		76.4426
2018-10-16			2061.71		110.711
2018-10-17			447.612		134.486
2018-10-18			1828.93		103.576
2018-10-19			281.431		63.7961
2018-10-20			643.196		-72.2222
2018-10-21			164.946		-102.091
2018-10-22			962.747		-84.7143
2018-10-23			109.659		-64.0385
2018-10-24			158.786		-51.973
2018-10-25			61.7155		-54.8
2018-10-26			363.036		89.7399
2018-10-27			2240.72		108.927
2018-10-28			2557.66		99.7792
2018-10-29			1981.84		104.492
2018-10-30			191.609		103.898
2018-10-31			405.536		103.928
2018-11-01			571.38		90.184
2018-11-02			636.466		109.921
2018-11-03			332.268		69.8617
2018-11-04			291.514		68.1145
2018-11-05			120.96		-56.85
2018-11-06			891.95		-89.6765
2018-11-07			771.837		-105
2018-11-08			183.946		-125.806
2018-11-09			257.075		129.123
2018-11-10			945.726		87.9279
2018-11-11			833.172		82.1784	1.25575	7.51737
2018-11-12			1333.7		107.135
2018-11-13			1292.85		106.315
2018-11-14			614.606		124.432
2018-11-15			437.348		104.208
2018-11-16			259.641		48.1066
2018-11-17			528.708		68.1606
2018-11-18			719.565		83.8226
2018-11-19			652.648		113.645
2018-11-20			879.742		116.669
2018-11-21			1249.6		98.3658
2018-11-22			492.221		-50.303
2018-11-23			912.799		-42.8611
2018-11-24			409.847		-94.5641
2018-11-25			193.32		86.2625
2018-11-26			826.304		79.6275
2018-11-27			791.675		95.236
2018-11-28			458.836		92.5714
2018-11-29			1170.6		85.2763
2018-11-30			630.012		71.5021
2018-12-01			1388.65		94.417
2018-12-02			1453.19		108.756	3.49142	7.95074
2018-12-03			1034.48		89.1828
2018-12-04			885.038		83.2228
2018-12-05			193.156		83.1322
2018-12-06			59.6765		41.8247
2018-12-07			884.382		106.993
2018-12-08			2343.63		115.753
2018-12-09	6.44	4.21 ± 1.24	2801.11		103.851
2018-12-10	7.69	4.84 ± 2.08	1417.52		105.179
2018-12-11			1450.94		128.7	4.03665	8.23936
2018-12-12	7.347	3.43 ± 0.76	701.628		127.444
2018-12-13			1027.36		131.372
2018-12-14			1113.08		108.464
2018-12-15			1954.56		124.121
2018-12-16	9.472	3.14 ± 0.97	1801.03		136.13
2018-12-17			1024.32		114.856
2018-12-18			844.569		102.956
2018-12-19	5.202	3.99 ± 1.63	1545.46		105.922
2018-12-20			1527.4		96.7024
2018-12-21			1235.68		91.4737
2018-12-22			1356.13		83.1498
2018-12-23			1710.78		138.696
2018-12-24			780.546		140.409
2018-12-25			2002.88		117.159
2018-12-26	8.755	4.02 ± 1.37	2067.71		110.948
2018-12-27	8	4.11 ± 2.08	1224.9		98.2435
2018-12-28	11.699	3.86 ± 1.10	1815.78		95.804
2018-12-29	10.494	3.46 ± 1.21	1244.09		97.4783
2018-12-30			1360.94		84.0683
2018-12-31			359.493		123.789
2019-01-01			962.988		119.081
2019-01-02			1023.05		117.486
2019-01-03			1083.82		125.279
2019-01-04			1701.57		132.572
2019-01-05			1070.42		132.564	3.0541	9.00506
2019-01-06			530.548		80.6797
2019-01-07			205.96		81.6768
2019-01-08			351.242		127.622
2019-01-09			588.885		82.2237
2019-01-10			1994.72		-83.4783
2019-01-11			1885.09		-21.4675
2019-01-12			1248.54		8.2254	2.8974	9.18512
2019-01-13			286.2		9.9531
2019-01-14			190.728		-80.2075
2019-01-15			382.355		154.707
2019-01-16			1552.68		102.363
2019-01-17			1669.83		88.2673
2019-01-18	7.474	4.78 ± 2.09	2293.71		109.782
2019-01-19	11.471	3.17 ± 1.03	1707.57		109.415
2019-01-20			1098.18		124.32
2019-01-21			959.446		115.858
2019-01-22			1400.35		85.662
2019-01-23			1366.2		71.2882
2019-01-24			2120.26		97.175	1.62021	9.44251
2019-01-25	6.903	3.37 ± 0.12	3006.99		89.3662
2019-01-26	8.514	4.80 ± 1.21	2941.98		85.0946
2019-01-27	7.22	5.11 ± 2.63	2045.06		89.5315
2019-01-28			1098.84		92.2918
2019-01-29			1236.31		73
2019-01-30			1481.19		100.463
2019-01-31			1795.66		122.414
2019-02-01			1443.74		143.09
2019-02-02			1794.74		97.2683
2019-02-03			1779.78		136.599
2019-02-04			1140.93		137.785
2019-02-05			923.901		133.13
2019-02-06			749.416		118.786
2019-02-07			607.513		34.0503
2019-02-08			166.398		-12.1852
2019-02-09			572.556		136.261
2019-02-10			386.925		115.687
2019-02-11			793.385		123.066
2019-02-12			1436.28		109.487
2019-02-13	7.214	3.69 ± 0.52	2075.67		118.605
2019-02-14	6.421	4.87 ± 1.31	1395.46		103.605
2019-02-15			475.658		-72.242	3.50345	9.92623
2019-02-16			464.003		58.0926	3.38032	9.96041
2019-02-17			697.844		115.604
2019-02-18			329.193		82.943
2019-02-19			330.895		106.007
2019-02-20			447.915		86.9737
2019-02-21			1086.92		118.436
2019-02-22	8.108	5.57 ± 1.98	1411.77		111.604
2019-02-23			585.602		78.3092
2019-02-24			1117.13		64.4094
2019-02-25			502.157		54.5714
2019-02-26			222.169		65.4762
2019-02-27			445.824		83.28
2019-02-28			602.614		-36.1772
2019-03-01			326.566		94.6356
2019-03-02			82.1146		89.7801
2019-03-03			695.295		149.98	4.37555	10.458
2019-03-04			1173.38		106.852
2019-03-05			1336.46		73.8979
2019-03-06			1364.77		83.2075
2019-03-07			1140.64		89.8553
2019-03-08	5.615	3.24 ± 1.54	899.018		120.811
2019-03-09			688.176		147.117
2019-03-10			1010.63		121.047
2019-03-11			550.532		137.116
2019-03-12			440.804		126.115
2019-03-13			332.268		68.0864
2019-03-14			821.336		88
2019-03-15			1533.33		94.6307	1.90382	10.7873
2019-03-16			383.037		77.0111
2019-03-17			216.613		103.232
2019-03-18			617.976		126.67
2019-03-19			491.59		112.379
2019-03-20			121.703		37.4839
2019-03-21			407.255		106.507
2019-03-22			708.921		137.933
2019-03-23			474.725		153.716
2019-03-24			624.249		87.0838
2019-03-25			941.034		0.4518
2019-03-26			438.8		19.7008
2019-03-27			291.306		130.399
2019-03-28			504.386		148.367
2019-03-29			1144.52		102.277
2019-03-30			1141.05		121.202
2019-03-31			1985.98		104.081
2019-04-01			2087.78		118.144
2019-04-02			2110.09		114.139
2019-04-03			1107.29		79.0469
2019-04-04			272.445		105.088
2019-04-05			374.19		100.081
2019-04-06			461.549		135.208
2019-04-07			1571.82	1	80.6907
2019-04-08			1676.52		88.9199
2019-04-09			1055.9		93.6561
2019-04-10			1560.12		94.622
2019-04-11			1262.1		88.375
2019-04-12			1823.86		108.161
2019-04-13			3041.34		101.962
2019-04-14			1811.85		103.561
2019-04-15			2774.07		91.7853
2019-04-16			428.725	1	99.4123
2019-04-17			599.452	1	107.201
2019-04-18			1544.11		126.579
2019-04-19			1354.09		93.417
2019-04-20			1426.99		133.704
2019-04-21			1370.55		92.7258
2019-04-22			878.671	1	-76.0377
2019-04-23			695.252	1	32.4531
2019-04-24			239.812	1	38.2244
2019-04-25			1544.61		116.561	1.44737	11.3807
2019-04-26			1714.2	1	116.653
2019-04-27			2396.87	1	96.2967
2019-04-28			2121.92	1	112.854
2019-04-29			744.906	1	96.4985
2019-04-30			1524.26		128.764
2019-05-01			1742.24		131.291
2019-05-02			2651.05		123.286
2019-05-03			879.051		104.296
2019-05-04			1689.77		116.046
2019-05-05			951.705	1	95.804
2019-05-06			1038.67		100.899
2019-05-07			1778.21		94.1014
2019-05-08			2016.71		125.309
2019-05-09			1103.51		97.2794
2019-05-10			1211.7		128.393
2019-05-11			1511.14		110.293
2019-05-12	11.097	4.07 ± 2.18	2973.48		110.459
2019-05-13			2562.17		93.066
2019-05-14			1945.5		101.156
2019-05-15			1396.86		123.064
2019-05-16			1331.88		114.364
2019-05-17			1263.84		98.6278
2019-05-18			1149.02		84.3485
2019-05-19			1559.73		113.948
2019-05-20			1705.14		120.632
2019-05-21			1561.76		121.097
2019-05-22			1508.37		129.886
2019-05-23			643.49		148.179
2019-05-24			301.545		138.327
2019-05-25			1428.05		125.514
2019-05-26			2307.87		112.131
2019-05-27			1434.11		118.621
2019-05-28			1324.42		107.964
2019-05-29			1500.01		125.049
2019-05-30			1136.52		130.055
2019-05-31			769.91		107.272
2019-06-01			395.781	1	114.156
2019-06-02			573.031		124.032
2019-06-03			2194.72		109.719	2.45072	12.0376
2019-06-04	7.201	3.93 ± 0.90	3175.36		116.213
2019-06-05			2416.37		104.708
2019-06-06			1755.73		118.691
2019-06-07			1077.39		118.353
2019-06-08	5.222	4.38 ± 1.22	2487.14		99.7136
2019-06-09	6.82	7.59 ± 3.10	1927.54	1	101.024
2019-06-10			1665.42		110.935
2019-06-11			2184.74		113.727
2019-06-12			1806.38		110.448
2019-06-13			2185.37		106.899
2019-06-14			1843.6		103.357
2019-06-15	8.901	4.84 ± 2.09	2276.84		104.623
2019-06-16			2344.66		110.437
2019-06-17	5.336	4.69 ± 2.10	1794.1		128.41
2019-06-18			1629.56		111.131
2019-06-19			1364.05		112.446
2019-06-20	5.596	14.32 ± 11.33	1933.72		117.265
2019-06-21			1728.81		109.742
2019-06-22			3656.98		118.504
2019-06-23	5.774	10.78 ± 5.09	3336.27		118.538
2019-06-24			1465.06		110.173
2019-06-25			3216.93		109.86
2019-06-26			135.605		38.5762
2019-06-27			242.067		94.9545
2019-06-28	6.034	3.47 ± 1.32	3210.47		118.01
2019-06-29	5.456	5.96 ± 2.09	2074.39		110.834
2019-06-30	5.323	4.50 ± 2.03	2812.99		101.817
2019-07-01	6.973	4.63 ± 2.12	2306.02		109.352
2019-07-02			2866.26		101.252
2019-07-03			1468.8		142.758
2019-07-04			715.47		127.485
2019-07-05			3502.1		105.59
2019-07-06			2068.06		127.385
2019-07-07			1936.85		120.795
2019-07-08	7.658	5.23 ± 2.12	4079.61		112.192
2019-07-09	5.843	3.99 ± 0.43	2689.97		109.377
2019-07-10			2434.12		102.374
2019-07-11			2854.11	1	101.835
2019-07-12	5.805	5.93 ± 1.40	1793.16		108.682
2019-07-13	8.717	5.88 ± 2.24	2050.07		111.413
2019-07-14			2030.77		112.423
2019-07-15			2753.11		113.459
2019-07-16	8.083	4.69 ± 2.09	2480.44		124.582
2019-07-17			1141.1		89.6283
2019-07-18	7.074	4.42 ± 2.01	2166.29		113.157
2019-07-19	5.418	8.44 ± 4.09	1685.21		110.743
2019-07-20	6.421	8.27 ± 3.09	2232.9	1	115.651
2019-07-21	7.632	4.45 ± 1.40	2084.92		106.476
2019-07-22			2228.9		106.248
2019-07-23	8.641	4.01 ± 1.75	2407.97		109.3
2019-07-24	9.301	3.94 ± 1.23	2553.33		105.767
2019-07-25			3061.28		101.673
2019-07-26	9.009	3.89 ± 0.33	2288.12		113.449
2019-07-27	7.645	8.14 ± 2.98	2737.26		110.225
2019-07-28	9.161	4.86 ± 2.09	1667.15		112.194
2019-07-29	7.398	5.49 ± 1.49	2867.62		98.6021
2019-07-30	5.691	10.15 ± 3.13	2257.56		107.799
2019-07-31	12.975	3.02 ± 1.51	2927.71		110.093
2019-08-01	12.093	3.31 ± 1.20	3751.83		107.276
2019-08-02			3598.62		102.987
2019-08-03	10.259	3.35 ± 1.49	1737.42		123.109
2019-08-04	7.81	5.20 ± 2.09	2036.13		114.801
2019-08-05	8.235	4.87 ± 1.42	2797.72		96.0183
2019-08-06			2878.76		116.595	2.46998	13.3955
2019-08-07	9.219	2.98 ± 0.22	3008.61		113.627
2019-08-08	7.233	4.75 ± 1.87	2232.19		105.459
2019-08-09	7.829	5.20 ± 2.09	2760.26		110.083
2019-08-10	10.779	4.55 ± 1.79	2696.43		125.843
2019-08-11			2077		115.388
2019-08-12	7.22	5.91 ± 2.32	4094.17		108.598
2019-08-13	7.81	5.06 ± 1.99	2759.37		98.5288
2019-08-14	5.088	6.59 ± 3.09	2524.38		115.484
2019-08-15			3024.75		105.581
2019-08-16			3148.68		97.8204
2019-08-17			2240.2		110.703
2019-08-18			2561.22		111.647
2019-08-19			2894.09		102.047
2019-08-20			3265.41		117.529
2019-08-21	5.399	5.08 ± 1.09	4070.94		111.609
2019-08-22	9.136	5.17 ± 2.02	3285.55		96.6769
2019-08-23	9.384	3.30 ± 0.74	2238.27		101.243
2019-08-24	10.811	4.80 ± 1.87	2002.24		123.95
2019-08-25			2315.22		121.726
2019-08-26	10.925	5.43 ± 1.76	2485.16		117.45
2019-08-27			2769.2		126.327
2019-08-28			1770.66		131.35
2019-08-29			3558.28		116.427
2019-08-30	12.315	5.02 ± 1.91	4062.57		119.537
2019-08-31	9.809	5.86 ± 0.98	2576.35		107.583
2019-09-01	6.262	4.85 ± 2.79	2103.06		112.387
2019-09-02	6.63	6.93 ± 2.23	2164.88		120.939
2019-09-03			1291.16		114.903
2019-09-04	6.522	5.05 ± 2.09	2751.51		104.744
2019-09-05	12.752	3.31 ± 0.90	3006.97		125.332
2019-09-06			1509.94		125.454
2019-09-07			1287.9	1	96.7469	6.1987	14.5939
2019-09-08			1509.46		128.384
2019-09-09			1486.26		130.358
2019-09-10	8.781	6.15 ± 2.75	3719.92		107.471
2019-09-11			2653.23	1	102.823
2019-09-12			1718.48		128.642
2019-09-13	6.738	4.55 ± 1.31	3079.18		113.496
2019-09-14			2435.15		122.75
2019-09-15			3384.24		117.721
2019-09-16	7.62	4.00 ± 1.87	2948.4		115.625
2019-09-17	6.433	4.01 ± 1.54	3216.24		101.175
2019-09-18			424.094		113.598
2019-09-19			164.16		-123.4
2019-09-20			893.195		112.448
2019-09-21			2013.81		114.06
2019-09-22			3145.59		98.2873
2019-09-23			1422.31		115.233
2019-09-24			1301.69	1	23.4066
2019-09-25			520.88		164.236
2019-09-26			1917.8		137.799
2019-09-27			1886.79		104.196
2019-09-28			2413.17		75.5778
2019-09-29			2548.23		103.978
2019-09-30			852.751		137.078
2019-10-01			1534.14		133.113
2019-10-02			3293.02		95.3144
2019-10-03			2484.96		101.781
2019-10-04	9.39	6.01 ± 2.50	2874.45		119.526
2019-10-05	6.173	4.62 ± 1.31	2695.35		96.8
2019-10-06			1771.54		82.1811
2019-10-07	7.753	5.16 ± 2.20	2653.82		101.526
2019-10-08	6.161	4.96 ± 1.31	2570.79		107.737
2019-10-09			1031.76		133.553
2019-10-10			683.796		123.509
2019-10-11			1288.55		148.379
2019-10-12			331.836		90.5148
2019-10-13	6.605	5.17 ± 1.31	3128.89		114.346
2019-10-14	6.268	3.97 ± 1.65	3305.03		111.223
2019-10-15	8.362	5.73 ± 2.40	2140.27		95.3949
2019-10-16			1122.74		120.893
2019-10-17			1573.61		92.6107
2019-10-18			517.899		66.4855
2019-10-19			872.778		103.246
2019-10-20			2231.68		118.656
2019-10-21			1995.81		108.444
2019-10-22			1926.17		105.101
2019-10-23			121.219		38.4179
2019-10-24			376.929		23.033
2019-10-25			839.903		134.237
2019-10-26			2595.6		94.1991
2019-10-27			2653.07		104.203
2019-10-28	8.032	4.37 ± 2.09	3643.76		108.858
2019-10-29	9.536	3.98 ± 1.51	4357.99		108.589
2019-10-30	9.111	5.67 ± 3.91	3264.62		108.526
2019-10-31	5.285	7.47 ± 3.17	3443.48		103.551
2019-11-01			1715.71		84.6351	6.46207	17.6022
2019-11-02			337.928		119.852
2019-11-03			290.546		120.146
2019-11-04			436.527		78.7823
2019-11-05	5.653	7.63 ± 3.11	850.513		130.173
2019-11-06			1070.06		100.584
2019-11-07			1281.06		92.8949
2019-11-08			958.029		80.9258
2019-11-09			567.864		61.8261
2019-11-10			335.172	1	115.259
2019-11-11			265.412		57.2157
2019-11-12			316.483		53.2486
2019-11-13			203.74		37.9595
2019-11-14			690.172		88.4881
2019-11-15			242.663		48.2531
2019-11-16			881.159		104.582
2019-11-17			733.087		88.9697
2019-11-18			1134.72		81.5875
2019-11-19			908.099		79.4191	6.61871	18.619
2019-11-20			990.939		81.4077
2019-11-21			1070.25		90.9032
2019-11-22			1014.55		149.187
2019-11-23			99.4896		-71.6061
2019-11-24			1318.69		-24.0707	5.00344	18.8767
2019-11-25			1354.2		84.5139
2019-11-26	6.078	6.23 ± 2.19	2077.51		109.321
2019-11-27	7.512	6.75 ± 2.50	2114.47		105.196
2019-11-28			2651.87		107.228
2019-11-29			1358.94	1	101.715
2019-11-30			1463.01		124.609	6.85817	19.1767
2019-12-01			814.242		117.272
2019-12-02	6.078	4.97 ± 2.87	2325.94		86.7401
2019-12-03			2026.05		96.3022	7.70957	19.3668
2019-12-04			1604.65		74.5283
2019-12-05			3008.35		115.938
2019-12-06	6.751	4.22 ± 1.98	2191.48		104.276
2019-12-07	6.034	5.36 ± 2.40	1737.12		95.7676
2019-12-08			574.275		120.904
2019-12-09			249.143		122.582
2019-12-10			878.688		121.225
2019-12-11			274.277		85.8926
2019-12-12			341.211		3.3729	2.00164	19.5866
2019-12-13			622.417		1.3592
2019-12-14			403.695		-103.121
2019-12-15			583.623		92.3043
2019-12-16			660.597		102.371
2019-12-17			1099.66		97.3618
2019-12-18			1224.05		109.927
2019-12-19			1206.69		114.479
2019-12-20			1286.18		84.5568
2019-12-21			1117.3		106.468
2019-12-22			1435.1		108.795
2019-12-23			855.412		130.044
2019-12-24			563.06		108.685
2019-12-25			1246.86		90.1611
2019-12-26			1078.74		99.9825
2019-12-27	7.353	5.84 ± 2.09	955.558		106.403
2019-12-28	6.605	7.33 ± 3.87	1346.37		77.0448
2019-12-29			839.385		62.1788
2019-12-30			976.277		65.0428	3.0068	19.9732
2019-12-31			596.687		103.879
2020-01-01			899.104		51.8516
2020-01-02			1768.82	1	87.9448
2020-01-03			3876.41		92.2597
2020-01-04			3277.88		94.891	8.93523	20.2381
2020-01-05			1748.51		95.3973
2020-01-06			2574		73.775
2020-01-07	6.18	8.21 ± 4.09	2780.21	1	116.539
2020-01-08			1889.44		129.052
2020-01-09			2281.28		105.721
2020-01-10			848.75		96.9626
2020-01-11			816.826		71.5337	5.88013	20.6863
2020-01-12			754.237		107.27
2020-01-13			902.318		61.8201
2020-01-14			1235.91		43.3545
2020-01-15			1622.37		88.911	13.5498	21.0104
2020-01-16			521.407		-61.0087
2020-01-17			1068.22		96.5519
2020-01-18	6.63	4.56 ± 2.09	965.226		49.7206
2020-01-19	7.41	3.53 ± 0.87	1288.39		76.3877
2020-01-20			1240.92		88.1938
2020-01-21			286.278	1	58.9104
2020-01-22			873.971		-124.038
2020-01-23			479.036		119.823
2020-01-24			718.33		105.665
2020-01-25			953.683	1	95.3228
2020-01-26			929.388	1	83.6959
2020-01-27			1624.07		98.2464
2020-01-28			1897.2		117.505
2020-01-29			1122.81		94.6099	3.78227	22.0594
2020-01-30			1196.57		102.286
2020-01-31			1219.97		138.233
2020-02-01	6.935	4.97 ± 1.37	2835.55		110.106
2020-02-02			3053.67		98.6162
2020-02-03	10.215	5.44 ± 3.18	2495.18		119.894
2020-02-04	9.46	3.92 ± 1.37	3247.72		106.564
2020-02-05	7.651	4.91 ± 2.83	3757.34		104.603
2020-02-06	7.41	5.28 ± 2.37	4247.11		102.934
2020-02-07			1778.88		132.348	16.6554	22.6744
2020-02-08			681.947		117.417
2020-02-09			519.1		147.498	9.03182	22.8821
2020-02-10			684.608		128.1
2020-02-11			1387.87		129.941
2020-02-12			1480.62		141.286	6.85447	23.0977
2020-02-13	11.547	4.51 ± 2.06	1822.05		100.118
2020-02-14	6.084	6.36 ± 3.01	1444.64		146.656
2020-02-15			765.478		122.443
2020-02-16			863.369		126.996	7.53908	23.3454
2020-02-17			2416.82		118.22
2020-02-18	6.345	5.35 ± 1.75	3441.77		121.585
2020-02-19	8.337	5.00 ± 2.21	3341.74		95.5658
2020-02-20			1429.35		92.1698
2020-02-21			739.109		111.204	11.3898	23.7554
2020-02-22			442.541		79.813
2020-02-23			527.429		74.0249
2020-02-24			1111.03		120.007
2020-02-25			1272.83		98.3909
2020-02-26			1270.11	1	97.7427
2020-02-27			1743.27		92.5931	9.56081	24.2852
2020-02-28			1021.84	1	95.9199
2020-02-29			904.323	1	109.978
2020-03-01			611.444	1	93.0726	11.3879	24.5586
2020-03-02			1040.64		70.5022
2020-03-03			2290.73		95.0075	8.44162	24.7293
2020-03-04			3458.1		87.6231
2020-03-05	15.113	4.38 ± 1.37	4053.35		94.4379	8.30778	24.8733
2020-03-06	8.749	7.62 ± 3.32	2714.53	1	109.632
2020-03-07	6.021	5.19 ± 2.72	607.418	1	126.085
2020-03-08			316.198	1	99.7153
2020-03-09			346.775		119.715
2020-03-10			353.506		50.2641	10.1142	25.2723
2020-03-11			721.881		141.054
2020-03-12			1173.63		75.4549
2020-03-13			823.764		82.1769
2020-03-14			683.027		86.2128
2020-03-15			1387.29		114.159
2020-03-16			452.822		108.867
2020-03-17			763.284		63.9053	8.42531	25.8335
2020-03-18			775.509		21.7636
2020-03-19			1545.72		58.929	6.66087	25.9632
2020-03-20			3161.45		112.78
2020-03-21			1626.22		-68.4746
2020-03-22			1748.77		71.1202	10.6755	26.1982
2020-03-23			997.92		37.8
2020-03-24			246.473		37.5271	12.6844	26.3871
2020-03-25			250.214		58.7457
2020-03-26			411.178		114.885
2020-03-27			719.643		70.5015
2020-03-28			778.922		75.6606	5.3092	26.6967
2020-03-29			777.375	1	109.779
2020-03-30			985.435		131.76
2020-03-31			1340.03		126.41
2020-04-01			330.592		112.053
2020-04-02			1182.12		94.4128
2020-04-03			1262.99		126.012
2020-04-04			933.612		101.286	3.13455	26.9523
2020-04-05	7.474	3.78 ± 0.99	2612.27		94.6034
2020-04-06	8.59	4.61 ± 2.02	3301.56		102.775
2020-04-07	9.25	3.78 ± 0.93	4247.92		97.0114
2020-04-08	8.667	4.00 ± 1.13	1880.55		90.4006
2020-04-09			924.385	1	82.2751
2020-04-10			587.287		166.993
2020-04-11			340.995		65.0533
2020-04-12			415.541		47.9345
2020-04-13			1425.3	1	72.1146
2020-04-14			1279.03		81.2619
2020-04-15			668.529		74.5856
2020-04-16			403.73		92.9596	10.9914	27.6928
2020-04-17			823.288		125.773
2020-04-18			349.747		101.744
2020-04-19			1477		106.3
2020-04-20			3343.05		80.1094
2020-04-21			1022.99		104.016
2020-04-22			2629.7		97.5545
2020-04-23			2522.61		109.824
2020-04-24			1919.28		81.7433
2020-04-25			2646.59		98.3138
2020-04-26			812.834		125.665
2020-04-27			2187.07		90.8067	5.70901	28.4769
2020-04-28	5.818	4.96 ± 2.10	2665.16		99.5541
2020-04-29			1604.25		105.929
2020-04-30			1953.79		95.54
2020-05-01			1183.52		113.124
2020-05-02			1667.3		109.854
2020-05-03			3347.15		99.7059
2020-05-04			1291.1		108.278
2020-05-05			2055.78		102.938
2020-05-06	5.596	8.94 ± 3.83	1286.99		110.36
2020-05-07			1274.16		117.427
2020-05-08	6.833	4.59 ± 1.81	902.69		139.085
2020-05-09			1208.69		108.453
2020-05-10			1407.78		97.9005
2020-05-11			1986.23		86.5
2020-05-12			1158.42		90.0637
2020-05-13			646.626		71.3694
2020-05-14			500.403		127.233
2020-05-15			673.695		117.059
2020-05-16			1366.36		111.971
2020-05-17			559.725		103.152
2020-05-18
2020-05-19
2020-05-20
2020-05-21
2020-05-22
2020-05-23	6.313	9.99 ± 3.63
2020-05-24	9.46	4.04 ± 1.57
2020-05-25
2020-05-26
2020-05-27
2020-05-28
2020-05-29			772.425		87.6527
2020-05-30
2020-05-31
2020-06-01			1699.65		101.344
2020-06-02	8.667	6.09 ± 2.08	1263.7		127.365
2020-06-03			461.186		114.122
2020-06-04			1041.02		111.868
2020-06-05	7.785	8.88 ± 4.10	1181.31		103.452
2020-06-06	6.338	5.86 ± 3.09	1331.62		115.479
2020-06-07	8.489	6.25 ± 3.76	1795.2		102.403
2020-06-08	5.463	13.74 ± 10.43	2019.27		118.52
2020-06-09			1890.66		116.836	2.03217	29.9145
2020-06-10			1149.79		127.817
2020-06-11			1697.73		86.2735
2020-06-12			1240.41		83.8992
2020-06-13			3479.35		92.8919
2020-06-14			1524.15		110.328
2020-06-15	6.072	4.82 ± 1.89	1635.47		118.835
2020-06-16			2319.39		96.1207
2020-06-17			1278.72		100.712
2020-06-18	6.459	5.85 ± 2.02	2188.63		105.686
2020-06-19			2132.35		111.369
2020-06-20	5.317	6.27 ± 3.13	1199.35		98.6031
2020-06-21			1784.02		101.923
2020-06-22			1553.56		100.835
2020-06-23			1944.35		94.512
2020-06-24			2424.24		96.1083
2020-06-25			2199.61		106.961
2020-06-26			1416.23		114.496
2020-06-27			1631.78		101.314
2020-06-28			830.537		118.831
2020-06-29			2639.36		95.3606
2020-06-30			3369.6		108.299
2020-07-01			2364.28		101.807
2020-07-02			1114.64		107.057
2020-07-03			1345.54		100.643
2020-07-04			1247.08		103.978
2020-07-05			3232.61		94.6447
2020-07-06			2457.48		93.8418
2020-07-07			1344.34		107.357
2020-07-08			1767.74		119.895
2020-07-09			1948.56		86.2563
2020-07-10			1615.91		103.608
2020-07-11			1174.17		104.702
2020-07-12			1180.23		112.248
2020-07-13			3157.86		103.69
2020-07-14			1811.3		128.222
2020-07-15			2525.45		106.118
2020-07-16			1143.75		108.615
2020-07-17			1279.07		105.418
2020-07-18			2955.94		94.1507
2020-07-19			1928.91		95.716
2020-07-20	7.988	6.44 ± 1.75	1350.98		107.436
2020-07-21			2670.15		98.0112
2020-07-22			2297.72		96.3008
2020-07-23			2499.13		100.663
2020-07-24			1437.58		103.143
2020-07-25			1572.24		110.289
2020-07-26	5.583	6.24 ± 2.88	1836.74		108.948
2020-07-27			3140.45		103.268
2020-07-28			2530.03		92.4759
2020-07-29	8.546	9.63 ± 3.31	1797.38		107.066
2020-07-30			1753.98	1	132.124
2020-07-31			4566.92	1	89.5947
2020-08-01			2690.98		90.0886
2020-08-02	11.566	4.16 ± 1.48	4616.52	1	92.4201
2020-08-03			2304.61		95.089
2020-08-04			1839.84		102.75
2020-08-05	5.678	14.23 ± 9.11	2144.29		110.909
2020-08-06	6.484	6.41 ± 3.51	1857.01		110.333
2020-08-07	8.584	7.36 ± 4.12	1337.79		112.924
2020-08-08	10.551	7.74 ± 3.14	1786.57		103.442
2020-08-09			2576.92		118.222
2020-08-10	7.144	11.05 ± 1.15	1930.81		103.922
2020-08-11			3330.19		91.5906
2020-08-12			2566.05		94.1073
2020-08-13			2444.94	1	89.7394
2020-08-14			1778		115.225
2020-08-15	6.516	4.26 ± 1.54	1583.26		104.745
2020-08-16	6.96	5.20 ± 2.14	2487.72		100.567
2020-08-17			2504.1		99.6802
2020-08-18			2475.99		105.493
2020-08-19			1231.2		109.224
2020-08-20			1607.23		103.161
2020-08-21			2487.2		106.592
2020-08-22			1692.33		98.3372
2020-08-23			1047.03		81.8246
2020-08-24			1159.63		127.405
2020-08-25			1189.79		124.446
2020-08-26			1597.16		107.133
2020-08-27			2044.8		98.8194
2020-08-28			1305.73		99.0596
2020-08-29			1111.58		49.8235
2020-08-30			924.221		54.697
2020-08-31			975.084		94.5714	1.92623	31.3341
2020-09-01			3221.15		92.895
2020-09-02			1126.22		120.128
2020-09-03			891.415		114.59
2020-09-04			1662.77		119.285
2020-09-05			2973.6		92.7222
2020-09-06			2273.5		92.6928
2020-09-07			1969.83		114.418	3.12989	31.4898
2020-09-08			2873.3		102.357
2020-09-09			1723.17		91.5528
2020-09-10			3399.84		101.295
2020-09-11			2993.97		89.7433
2020-09-12			2320.26		101.311
2020-09-13			2073.6		107.086
2020-09-14	7.95	7.14 ± 2.15	2474.22		100.147
2020-09-15			1967.36		97.8889
2020-09-16			2050.59		98.3787
2020-09-17			897.921		117.319
2020-09-18			1025.08		107.678	1.85045	31.7236
2020-09-19			1222.23		64.6374
2020-09-20			1332.04		133.235
2020-09-21			3544.98		100.234
2020-09-22	8.267	3.85 ± 1.88	1965.95		94.8508
2020-09-23	7.854	5.83 ± 2.13	1678.98		107.667
2020-09-24			1611.84		102.865
2020-09-25	7.874	4.13 ± 0.87	2549		101.502
2020-09-26			1991.9		98.034
2020-09-27	7.277	5.83 ± 2.07	2109.11		91.9237
2020-09-28	6.801	4.57 ± 1.46	2972.78		103.072
2020-09-29			1921.03		116.946	1.77923	31.8959
2020-09-30			1672.57		119.748
2020-10-01	6.287	6.80 ± 3.51	3363.97		105.016
2020-10-02			1824.09		104.48
2020-10-03			829.068		136.617
2020-10-04			842.124		115.956
2020-10-05			2631.18		98.3198
2020-10-06	5.532	5.91 ± 3.12	801.662		133.449
2020-10-07			1568.16		107.15	2.92479	32.0616
2020-10-08			1876.94		112.735
2020-10-09			2908.95		112.588
2020-10-10			3308.75		91.0217
2020-10-11	6.528	7.81 ± 3.54	2941.38		89.7555
2020-10-12			1575.94		107.008
2020-10-13			1924.52		119.516
2020-10-14			1746.39		112.298
2020-10-15	5.564	6.12 ± 6.12	2979.88		102.296
2020-10-16	6.008	7.29 ± 2.53	1798.4		91.5864
2020-10-17			2876.13		75.1971
2020-10-18			1752.75		96.9189
2020-10-19			467.001		59.7468
2020-10-20			319.68		-109.767	2.60216	32.3686
2020-10-21			742.634		103.442
2020-10-22	6.383	7.11 ± 3.28	2588.67	1	109.37
2020-10-23	8.33	5.17 ± 3.02	2699.73		90.3457
2020-10-24			1506.94		106.928
2020-10-25			2815.4		95.3429
2020-10-26
2020-10-27			722.615		81.1818
2020-10-28			1707.8		122.811
2020-10-29			1953.6		46.4722
2020-10-30			836.672	1	-30.949
2020-10-31			789.852		145.837
2020-11-01			529.433		-95.8936
2020-11-02			2589.05		-27.2841
2020-11-03			1898.01		-22.8172	4.60954	32.805
2020-11-04			349.557		118.718
2020-11-05			1192.5		102.833
2020-11-06			240.935		22.4553
2020-11-07			1207.16		108.876
2020-11-08			1218.24		123.842
2020-11-09			1477.32		88.2394
2020-11-10			966.341		115.311
2020-11-11			763.836		76.0708
2020-11-12			491.858		153.719
2020-11-13			720.991		69.3103
2020-11-14			511.445		88
2020-11-15			768.001		91.6984
2020-11-16			693.645		48.6509
2020-11-17			395.556		136.565
2020-11-18			746.323		121.823
2020-11-19			1535.18		71.9695
2020-11-20			1100.3		73.5301
2020-11-21			2178.4		101.699
2020-11-22			1979.12		114.098
2020-11-23			1092.73		115.71	2.01337	33.3767
2020-11-24			1451.74		71.8684
2020-11-25			2028.75		92.5649
2020-11-26			2039.79		87.9938
2020-11-27			779.717		98.9387
2020-11-28			837.026		69.0878
2020-11-29			894.905		84.5401
2020-11-30			1917.61		96.1879
2020-12-01			1890.16		109.777
2020-12-02			2391.82		101.93
2020-12-03			2400.68		83.4643
2020-12-04	10.836	4.31 ± 2.07	2619.16		104.284
2020-12-05	5.869	8.33 ± 3.31	2029.42	1	109.188
2020-12-06	7.474	8.05 ± 4.21	1930.81		106.485
2020-12-07	8.793	5.38 ± 2.11	2527.74		95.1527	2.90245	33.6742
2020-12-08			2503.67		90.6145
2020-12-09	5.742	8.02 ± 3.12	2038.67		97.8564
2020-12-10			2124.65		94.6136
2020-12-11			2090.17		92.6164
2020-12-12			959.455		91.7
2020-12-13			1275.09		100.845
2020-12-14			1189.87		94.2346
2020-12-15			868.078		119.043
2020-12-16			813.205		97.7091
2020-12-17			1209		103.937
2020-12-18			1403.02		82.0968
2020-12-19			969.771		80.8061
2020-12-20			676.434		71.6154
2020-12-21			242.162		141.084	2.79396	34.0219
2020-12-22			1229.46		118.081
2020-12-23			565.142		86.5328
2020-12-24			638.747		66.8393
2020-12-25			178.969		52.0357
2020-12-26			247.933		55.5652
2020-12-27			57.6029		-2.9333
2020-12-28			187.756		43.6154
2020-12-29			257.628		70.8182
2020-12-30			627.428		118.809
2020-12-31			918.985		97.0165
2021-01-01			1756.8		92.9333
2021-01-02			1763.17		117.379
2021-01-03			932.913		77.7262
2021-01-04			703.02		64.1789	1.6131	34.2886
2021-01-05			465.947		100.129
2021-01-06			729.804		-55.1277
2021-01-07			604.8		91.2571
2021-01-08			1496.23		106.786
2021-01-09			1421.79		100.838
2021-01-10			752.19		106.137
2021-01-11			1113.04		102.227
2021-01-12			1665.57		101.419
2021-01-13			1410.85		100.275	2.23571	34.4382
2021-01-14			1587.28		109.072
2021-01-15			3963.16		107.667
2021-01-16			2516.62		92.8431
2021-01-17			1542.67		110.435
2021-01-18			1693.88		108.841
2021-01-19			1385.38		102.738
2021-01-20			983.059		95.6457	2.13673	34.5705
2021-01-21			672.961		91.1111
2021-01-22			1174.37		112.046
2021-01-23			1197.37		105.613
2021-01-24			1765.15		101.22
2021-01-25			1487.92		103.566
2021-01-26			985.867		109.205
2021-01-27			2548.8		101.05
2021-01-28			1567.86		100.083
2021-01-29			730.728		80.6928
2021-01-30			1126.34		80.5212
2021-01-31			953.804		85.1732	4.60768	34.8871
2021-02-01			1014.24		93.0892
2021-02-02			1189.24		70.7016
2021-02-03	5.634	5.38 ± 3.10	805.784		116.589
2021-02-04			845.484		97.8333
2021-02-05			1902.48		99.329
2021-02-06			1062.63		94.9897
2021-02-07			773.643		100.889
2021-02-08			1181.31		75.9464
2021-02-09			1728		-8.7732
2021-02-10			1200.26		-24.4189
2021-02-11			1780.32		13.4225
2021-02-12			1012.3		10.6567
2021-02-13			1426.11		-15.1412
2021-02-14			757.503		58.9302
2021-02-15			811.028		55.781
2021-02-16			972.942		-30.3043
2021-02-17			1070.95		-54.3721
2021-02-18			588.799		8.0741
2021-02-19			633.597		-2.3333
2021-02-20			1094.99		-57.6531
2021-02-21			954.72		-77.15
2021-02-22			155.52		95
2021-02-23			855.636	1	108.632
2021-02-24			944.266		124.201
2021-02-25			1280.53		118.117
2021-02-26			1670.05		135.921
2021-02-27			683.58		96.9191
2021-02-28			1044.59		92.7131
2021-03-01			437.4		77.4688
2021-03-02			246.655		11.6452
2021-03-03			945.216		-41.94
2021-03-04			2220.8		-84.6296
2021-03-05			868.216		29.5854
2021-03-06			2311.6		115.583
2021-03-07	5.583	8.15 ± 4.20	1813.75		103.752
2021-03-08	8.768	3.55 ± 1.19	2514.49		102.103
2021-03-09			1710.39		109.573	3.82123	36.2392
2021-03-10			1062		81.0417
2021-03-11			108.458		48.766
2021-03-12			196.456		67.2619
2021-03-13			733.588		-110.887
2021-03-14			748.803		-28.7778
2021-03-15			1148.7		99.2951
2021-03-16			2207.73		72.3524
2021-03-17			3634.25		94.5766
2021-03-18			2159.21		100.128
2021-03-19			1294.79		93.5385
2021-03-20			573.031		121.516
2021-03-21			2447.7		3.5361
2021-03-22			128.114		1.2931
2021-03-23			2527.75		106.615
2021-03-24			1180.8		83.5278
2021-03-25			964.284		73.7679
2021-03-26	9.485	3.77 ± 1.50	1568.21		117.608
2021-03-27			390.243		5.5917
2021-03-28			238.378		22.3614
2021-03-29			1403.52		120.989
2021-03-30			1077.3		91.7125
2021-03-31	7.277	4.50 ± 1.20	1950.17		90.3609
2021-04-01			125.366	1	25.2157
2021-04-02			384.782		67.0698
2021-04-03			591.84		94.05
2021-04-04			915.598		169.694
2021-04-05			1950.5		98.7257
2021-04-06	6.687	5.29 ± 2.60	1615.68		98.9
2021-04-07			964.224		115.567
2021-04-08			1780.33		115.217
2021-04-09			1908.38	1	115.433
2021-04-10			1345.96		122.633
2021-04-11			1864.61		102.23
2021-04-12			891.104		79.9608	1.56958	37.0308
2021-04-13	5.304	8.40 ± 4.09	1636.91		104.403
2021-04-14	6.256	4.88 ± 2.04	1165.41		118.237
2021-04-15			2437.59		99.0194
2021-04-16			1621.44		105.525
2021-04-17			2079.48		108.973
2021-04-18			1843.53		116.298
2021-04-19			2270.68		96.3922
2021-04-20			1053.41		98.9077
2021-04-21			978.661		93.3645
2021-04-22			532.518		124.569
2021-04-23			677.29		103.559
2021-04-24			2832.86		98.4104
2021-04-25			2317.68		107.555
2021-04-26			1459.52		93.4966
2021-04-27			818.467		84.6419
2021-04-28			779.708		98.0793
2021-04-29			107.3		-66.1613
2021-04-30			381.396	1	-0.8
2021-05-01			156.393		-45.5063
2021-05-02			225.634		117.64
2021-05-03			599.322		94.2829
2021-05-04			746.626		118.585
2021-05-05			754.989		128.644
2021-05-06			402.045		10.3467
2021-05-07			856.535		-26.6049	2.60564	37.4795
2021-05-08			1471.51		119.403
2021-05-09			2112.66		131.718
2021-05-10			1459.93		136.589
2021-05-11	5.488	4.93 ± 2.50	3311.74		112.05
2021-05-12	6.548	8.77 ± 3.70	3660.97		116.872
2021-05-13			2997.74		98.6519
2021-05-14			3147.6		107.484
2021-05-15			2819.37		82.4561
2021-05-16			3384.62		92.8333
2021-05-17			1710.18		92.2688
2021-05-18			2718.39		127.963
2021-05-19			2835.49		122.312
2021-05-20	8.184	5.54 ± 3.21	2945.85		124.609
2021-05-21	6.364	6.50 ± 2.67	4125.6	1	124.606
2021-05-22			2559.44		105.206
2021-05-23			3476.26		123.352
2021-05-24	6.605	4.94 ± 1.20	2195.67		123.924
2021-05-25			1230.49		124.115
2021-05-26			2273.78		110.479
2021-05-27			2321.32		125.179
2021-05-28			812.514		145.377
2021-05-29			1374.88		110.626
2021-05-30			1832.62		101.694
2021-05-31			2296.05		95.1642
2021-06-01	5.488	7.23 ± 3.46	1627.2		135.577
2021-06-02			1511.33		161.062
2021-06-03			1876.24		119.245	1.31678	37.9368
2021-06-04			3400.65		93.5668
2021-06-05	6.084	5.49 ± 2.78	2648.89		95.703
2021-06-06			1423.28		110.015
2021-06-07			2386.85		116.489
2021-06-08	5.425	7.19 ± 3.26	2255.76		102.089
2021-06-09			1582.01		105.152
2021-06-10			451.941	1	-17.0256
2021-06-11			553.617		89.0637
2021-06-12			884.762		46.3101
2021-06-13	5.126	4.55 ± 1.36	1761.14		102.767
2021-06-14			2239.39		102.169
2021-06-15			2961.36		93.7375
2021-06-16	9.003	3.84 ± 2.55	3367.47		103.384
2021-06-17			1607.33		139.69
2021-06-18			1711.71		124.508
2021-06-19			2193.2		98.3843
2021-06-20			3003.71		107.957
2021-06-21			2143.37		104.401
2021-06-22			1630.38		104.305
2021-06-23			2965.62		94.5811
2021-06-24			1748.36		124.827
2021-06-25			2124.14		105.994
2021-06-26			3094.79		103.952
2021-06-27			2656.8		100.929
2021-06-28	5.038	7.56 ± 3.65	2969.62		102.147
2021-06-29			3400.3		116.102
2021-06-30	5.818	8.16 ± 4.24	1444.61		116.992

## Sheet: Supplementary Table 2
Supplementary Table 2
Volcanic Radiative Power (VRP) measurements acquired at Nevado del Ruiz between 2012 and 2018
Date dd/mm/yyyy	Volcanic Radiative Power (VRP, in W x106)
2012-09-12 06:25:00	0.495624
2012-09-19 03:40:00	3.0335
2012-09-24 06:50:00	5.79295
2012-10-12 06:40:00	2.70661
2012-11-01 03:20:00	2.27615
2012-11-13 06:40:00	4.42417
2012-11-20 06:45:00	5.28789
2012-11-24 03:25:00	4.28956
2012-12-01 03:35:00	3.32739
2012-12-17 03:35:00	8.08518
2012-12-29 06:50:00	4.48141
2013-01-02 03:35:00	0.989403
2013-01-07 06:45:00	7.54741
2013-01-09 06:35:00	5.56859
2013-01-11 03:25:00	6.97849
2013-01-14 06:50:00	4.01281
2013-01-16 06:40:00	7.61313
2013-01-20 03:20:00	6.12986
2013-01-25 03:40:00	6.55255
2013-02-15 06:50:00	2.502
2013-02-26 06:35:00	4.73014
2013-03-27 03:10:00	1.79679
2013-04-06 06:40:00	4.9631
2013-04-17 03:30:00	1.82748
2013-04-29 06:45:00	1.79838
2013-06-27 03:35:00	3.55599
2013-07-25 06:50:00	5.54707
2013-09-22 03:40:00	3.17727
2013-10-03 03:20:00	1.6022
2013-11-09 06:35:00	1.90027
2013-11-23 06:45:00	3.17483
2013-12-09 06:45:00	1.7749
2013-12-20 06:30:00	3.76937
2013-12-22 03:20:00	3.79658
2013-12-27 03:40:00	2.45843
2014-01-03 03:45:00	2.34931
2014-01-14 03:25:00	3.03687
2014-01-17 06:50:00	3.48769
2014-01-21 03:35:00	4.23073
2014-01-28 03:40:00	4.18794
2014-01-28 06:35:00	2.11801
2014-02-15 03:25:00	3.62019
2014-02-18 06:50:00	4.50261
2014-03-19 03:25:00	0.771809
2014-04-11 06:30:00	0.971853
2014-04-18 06:35:00	2.49684
2014-08-31 06:40:00	5.02505
2014-09-25 06:35:00	3.65576
2014-09-27 06:20:00	2.66222
2014-10-20 06:25:00	6.46914
2014-10-25 06:45:00	3.46931
2014-11-03 06:40:00	5.44861
2014-11-14 03:25:00	6.74257
2014-11-21 03:35:00	3.10879
2014-11-28 03:40:00	6.83527
2014-11-28 06:35:00	9.54913
2014-12-03 06:50:00	9.03166
2014-12-09 03:20:00	4.53241
2014-12-25 03:20:00	2.43952
2014-12-28 06:45:00	4.44779
2014-12-30 03:40:00	3.94578
2014-12-30 06:35:00	4.77298
2015-01-04 06:50:00	4.11156
2015-01-13 06:45:00	2.02164
2015-01-24 06:30:00	2.778
2015-01-26 03:20:00	8.56172
2015-01-29 06:45:00	9.76055
2015-02-02 03:30:00	3.41764
2015-02-21 06:50:00	3.2061
2015-02-23 03:45:00	2.06737
2015-03-04 03:40:00	3.91391
2015-03-06 03:25:00	1.48936
2015-03-06 06:20:00	4.87845
2015-04-09 03:15:00	3.0053
2015-04-10 06:55:00	9.78069
2015-05-09 03:30:00	3.00346
2015-07-06 07:00:00	3.93071
2015-07-10 03:40:00	13.5247
2015-09-05 03:35:00	9.95494
2015-09-14 03:30:00	9.14791
2015-09-26 06:45:00	18.0641
2015-09-28 03:40:00	8.57154
2015-10-09 03:20:00	6.62898
2015-10-23 03:35:00	7.87498
2015-11-04 06:50:00	8.64905
2015-11-20 06:50:00	3.99461
2015-12-01 03:40:00	8.10952
2015-12-03 03:30:00	11.4501
2015-12-06 06:50:00	6.86657
2015-12-12 03:20:00	5.26853
2015-12-15 06:45:00	3.02668
2015-12-22 06:50:00	31.2375
2015-12-24 06:40:00	8.66302
2015-12-26 03:35:00	29.3878
2015-12-26 06:25:00	15.0129
2015-12-31 06:45:00	32.8294
2016-01-02 06:35:00	11.5417
2016-01-06 03:15:00	11.2447
2016-01-07 06:50:00	7.27602
2016-01-09 06:40:00	22.3539
2016-01-11 03:35:00	26.3725
2016-01-13 03:20:00	18.132
2016-01-16 06:45:00	16.3998
2016-01-18 06:35:00	12.0568
2016-01-20 03:30:00	11.9672
2016-01-22 03:15:00	17.0912
2016-01-25 06:40:00	22.4747
2016-01-27 03:35:00	23.6654
2016-01-27 06:25:00	14.0451
2016-01-31 03:10:00	13.264
2016-02-01 06:45:00	27.6981
2016-02-03 06:35:00	21.8545
2016-02-07 03:15:00	22.0685
2016-02-12 03:35:00	9.07658
2016-02-12 06:25:00	9.53686
2016-02-15 07:00:00	12.3408
2016-03-11 06:50:00	5.11427
2016-03-15 03:35:00	4.11474
2016-03-24 03:25:00	8.76807
2016-04-03 07:00:00	13.5133
2016-04-16 03:35:00	21.5561
2016-05-27 03:30:00	8.56869
2016-08-06 06:25:00	3.92761
2016-08-29 06:35:00	3.46402
2016-10-18 03:25:00	5.16634
2016-10-20 03:15:00	9.01403
2016-11-03 03:25:00	5.62306
2016-11-24 06:40:00	5.55903
2016-12-07 03:15:00	4.54233
2016-12-16 03:10:00	4.14731
2016-12-19 03:40:00	23.6258
2016-12-23 03:15:00	10.2928
2016-12-26 06:40:00	6.10721
2016-12-30 03:20:00	15.9322
2017-01-09 06:50:00	7.21566
2017-01-11 03:45:00	8.98648
2017-01-13 03:35:00	16.1903
2017-01-15 03:20:00	13.4555
2017-01-20 03:40:00	5.31995
2017-01-22 03:25:00	8.03444
2017-01-24 03:15:00	9.23889
2017-02-03 06:45:00	6.69859
2017-02-09 03:15:00	15.6553
2017-02-10 06:50:00	12.5882
2017-02-12 03:45:00	21.5697
2017-02-16 06:15:00	14.8344
2017-02-17 07:00:00	30.9752
2017-02-19 06:45:00	12.9382
2017-02-21 06:35:00	4.97738
2017-02-23 03:25:00	4.25074
2017-03-04 03:20:00	23.021
2017-03-06 03:10:00	7.13119
2017-03-18 03:35:00	19.6637
2017-04-05 06:15:00	14.0699
2017-04-12 03:25:00	16.3824
2017-04-24 06:45:00	5.49607
2017-04-28 03:25:00	4.33731
2017-05-28 03:40:00	13.7777
2017-08-14 06:45:00	5.44298
2017-09-28 03:20:00	10.4858
2017-10-17 06:45:00	7.67761
2017-10-30 03:20:00	6.38643
2017-11-09 06:50:00	6.45207
2017-11-13 03:35:00	7.23568
2017-11-20 06:35:00	3.66037
2017-11-27 06:40:00	3.45455
2017-12-01 03:20:00	6.07711
2017-12-04 06:45:00	7.39644
2017-12-06 06:35:00	2.67207
2017-12-15 03:35:00	4.26767
2017-12-20 06:45:00	3.62213
2017-12-22 06:35:00	4.86607
2017-12-24 06:20:00	2.71586
2018-01-05 06:45:00	4.96999
2018-01-09 03:25:00	9.1193
2018-01-25 03:25:00	3.46547
2018-01-27 03:15:00	4.37065
2018-01-30 06:40:00	5.43473
2018-02-01 03:35:00	5.29373
2018-02-01 06:25:00	4.96896
2018-02-03 03:20:00	3.72022
2018-02-06 06:45:00	3.35686
2018-02-08 06:35:00	4.47729
2018-02-10 03:25:00	3.0333
2018-02-24 03:40:00	4.48421
2018-03-05 06:30:00	5.39174
2018-03-10 06:45:00	6.69109
2018-03-12 06:35:00	3.77525
2018-03-26 06:45:00	3.56735
2018-03-28 06:35:00	2.30654
2018-04-08 03:20:00	0.377345

## Sheet: Supplementary Table 3
Supplementary Table 3
Volcanic gas molar ratios measured with the MultiGAS between 2018-2021
Date (dd/mm/yyyy)	SO2 Max (MultiGAS, in ppm)	CO2/ST (moltar, ±1σ)	H2O/ST (molar, ±1σ)
2018-07-08	9.28	4.27 ± 1.41	53.6 ± 10.7
2018-07-09	9.31	3.31 ± 0.43	48.8 ± 14.6
2018-07-25	7.28	3.35 ± 1.27	56.7 ± 16.7
2018-08-03	8.7	3.63 ± 0.68	34.5 ± 8.6
2018-08-07	12.37	2.83 ± 1.31	24.7 ± 6.1
2018-08-08	7.21	4.86 ± 0.67	47.3 ± 15.5
2018-09-02	9.75	3.64 ± 1.10	34.4 ± 31.8
2018-09-18	9.36	4.96 ± 2.10	33.1 ± 15.7
2018-09-19	10.5	3.45 ± 1.82	36.1 ± 12.3
2018-12-09	6.44	4.21 ± 1.24	25.6 ± 9.9
2018-12-10	7.69	4.84 ± 2.08	35.2 ± 15.6
2018-12-16	9.47	3.14 ± 0.97	40.3 ± 29.8
2018-12-28	11.7	3.86 ± 1.10	23.4 ± 20.3
2018-12-29	10.49	3.46 ± 1.21	26.6 ± 7.0
2019-01-19	11.47	3.17 ± 1.03	28.2 ± 10.6
2019-01-26	8.51	4.80 ± 1.21	9.1 ± 6.0
2019-02-14	6.42	4.87 ± 1.31	26.2 ± 9.8
2019-07-31	12.98	3.02 ± 1.51	32.3 ± 10.7
2019-08-23	9.38	3.30 ± 0.74	24.5 ± 15.9
2019-08-30	12.32	5.02 ± 1.91	22.9 ± 7.7
2019-09-16	7.62	4.00 ± 1.87	34.1 ± 10.9
2020-02-13	11.55	4.51 ± 2.06	33.9 ± 25.2
2020-02-14	6.08	6.36 ± 3.01	29.6 ± 50.2
2020-08-08	10.55	7.74 ± 3.14	26.6 ± 26.8
2020-09-25	7.87	4.13 ± 0.87	32.4 ± 9.5

## Sheet: Supplementary Table 4
Supplementary Table 4
Input parameters of volatile saturation model runs. Runs 1-11 identify model curves shown in Figs. 5 and 6.
	System	NNO	H2O (wt.%)	T (K)	CO2 (in ppm)	P (Mpa)	S (ppm)	440	Stix et al., 2003
Run 1	closed	-0.5	3	1173	1200**	250	in wt.%
Run 2	closed	0	3	1173	1200**	250	SiO2	62.4
Run 3	closed	-0.5	2.45*	1173	1200**	200	TiO2	0.9
Run 4	closed	0	2.45*	1173	1200**	200	Al2O3	15.8
Run 5	open	0	3	1173	1200**	100	Fe2O3	4.6
Run 6	open	-0.5	3	1173	3000***	100	FeO	0
Run 7	open	0	3	1173	3000***	250	MnO	0.1
Run 8	open	-0.5	3	1173	3000***	250	MgO	1.2
Run 9	open	0	3	1173	1200**	250	CaO	5.1
Run 10	open	-0.5	2.45*	1173	3000***	250	Na2O	5.3
Run 11	open	0	2.45*	1173	3000***	250	K2O	3.2
	* Stix et al., 2003 (ref30)
	** Plank and Manning, 2019 (ref34)
	*** Wallace, 2005 (ref35)
